# Supplementary material for: Synthesis of Diarylamines via Nitrosonium-Initiated C–N Bond Formation
Source: J Org Chem. 2024 Jul 1;89(14):10316–26. doi: 10.1021/acs.joc.4c01220 (PMC11267615; doi:10.1021/acs.joc.4c01220)
Supplement: Supplementary file 2 — jo4c01220_si_002.zip [file jo4c01220_si_002.zip]

Archive with 1,152 entries (942 files):
- diarylamine NMR/2/
- diarylamine NMR/2/13C/
- diarylamine NMR/2/13C/acqu
- diarylamine NMR/2/13C/acqus
- diarylamine NMR/2/13C/audita.txt
- diarylamine NMR/2/13C/cpdprg2
- diarylamine NMR/2/13C/fid
- diarylamine NMR/2/13C/format.temp
- diarylamine NMR/2/13C/pdata/
- diarylamine NMR/2/13C/pdata/1/
- diarylamine NMR/2/13C/pdata/1/1i
- diarylamine NMR/2/13C/pdata/1/1r
- diarylamine NMR/2/13C/pdata/1/assocs
- diarylamine NMR/2/13C/pdata/1/auditp.txt
- diarylamine NMR/2/13C/pdata/1/outd
- diarylamine NMR/2/13C/pdata/1/proc
- diarylamine NMR/2/13C/pdata/1/procs
- diarylamine NMR/2/13C/pdata/1/title
- diarylamine NMR/2/13C/pulseprogram
- diarylamine NMR/2/13C/scon2
- diarylamine NMR/2/13C/uxnmr.par
- diarylamine NMR/2/1H/
- diarylamine NMR/2/1H/acqu
- diarylamine NMR/2/1H/acqus
- diarylamine NMR/2/1H/audita.txt
- diarylamine NMR/2/1H/fid
- diarylamine NMR/2/1H/format.temp
- diarylamine NMR/2/1H/pdata/
- diarylamine NMR/2/1H/pdata/1/
- diarylamine NMR/2/1H/pdata/1/1i
- diarylamine NMR/2/1H/pdata/1/1r
- diarylamine NMR/2/1H/pdata/1/auditp.txt
- diarylamine NMR/2/1H/pdata/1/outd
- diarylamine NMR/2/1H/pdata/1/proc
- diarylamine NMR/2/1H/pdata/1/procs
- diarylamine NMR/2/1H/pdata/1/title
- diarylamine NMR/2/1H/pulseprogram
- diarylamine NMR/2/1H/scon2
- diarylamine NMR/2/1H/uxnmr.par
- diarylamine NMR/3a/
- diarylamine NMR/3a/13C/
- diarylamine NMR/3a/13C/acqu
- diarylamine NMR/3a/13C/acqus
- diarylamine NMR/3a/13C/audita.txt
- diarylamine NMR/3a/13C/cpdprg2
- diarylamine NMR/3a/13C/fid
- diarylamine NMR/3a/13C/format.temp
- diarylamine NMR/3a/13C/pdata/
- diarylamine NMR/3a/13C/pdata/1/
- diarylamine NMR/3a/13C/pdata/1/1i
- diarylamine NMR/3a/13C/pdata/1/1r
- diarylamine NMR/3a/13C/pdata/1/auditp.txt
- diarylamine NMR/3a/13C/pdata/1/outd
- diarylamine NMR/3a/13C/pdata/1/peak.txt
- diarylamine NMR/3a/13C/pdata/1/peakrng
- diarylamine NMR/3a/13C/pdata/1/peaks
- diarylamine NMR/3a/13C/pdata/1/proc
- diarylamine NMR/3a/13C/pdata/1/procs
- diarylamine NMR/3a/13C/pdata/1/title
- diarylamine NMR/3a/13C/pulseprogram
- diarylamine NMR/3a/13C/scon2
- diarylamine NMR/3a/13C/uxnmr.par
- diarylamine NMR/3a/1H/
- diarylamine NMR/3a/1H/acqu
- diarylamine NMR/3a/1H/acqus
- diarylamine NMR/3a/1H/audita.txt
- diarylamine NMR/3a/1H/fid
- diarylamine NMR/3a/1H/format.temp
- diarylamine NMR/3a/1H/pdata/
- diarylamine NMR/3a/1H/pdata/1/
- diarylamine NMR/3a/1H/pdata/1/1i
- diarylamine NMR/3a/1H/pdata/1/1r
- diarylamine NMR/3a/1H/pdata/1/auditp.txt
- diarylamine NMR/3a/1H/pdata/1/outd
- diarylamine NMR/3a/1H/pdata/1/proc
- diarylamine NMR/3a/1H/pdata/1/procs
- diarylamine NMR/3a/1H/pdata/1/title
- diarylamine NMR/3a/1H/pulseprogram
- diarylamine NMR/3a/1H/scon2
- diarylamine NMR/3a/1H/uxnmr.par
- diarylamine NMR/3ab/
- diarylamine NMR/3ab/13C/
- diarylamine NMR/3ab/13C/acqu
- diarylamine NMR/3ab/13C/acqus
- diarylamine NMR/3ab/13C/audita.txt
- diarylamine NMR/3ab/13C/cpdprg2
- diarylamine NMR/3ab/13C/fid
- diarylamine NMR/3ab/13C/format.temp
- diarylamine NMR/3ab/13C/pdata/
- diarylamine NMR/3ab/13C/pdata/1/
- diarylamine NMR/3ab/13C/pdata/1/1i
- diarylamine NMR/3ab/13C/pdata/1/1r
- diarylamine NMR/3ab/13C/pdata/1/auditp.txt
- diarylamine NMR/3ab/13C/pdata/1/outd
- diarylamine NMR/3ab/13C/pdata/1/proc
- diarylamine NMR/3ab/13C/pdata/1/procs
- diarylamine NMR/3ab/13C/pdata/1/title
- diarylamine NMR/3ab/13C/pulseprogram
- diarylamine NMR/3ab/13C/scon2
- diarylamine NMR/3ab/13C/uxnmr.par
- diarylamine NMR/3ab/1H/
- diarylamine NMR/3ab/1H/acqu
- diarylamine NMR/3ab/1H/acqus
- diarylamine NMR/3ab/1H/audita.txt
- diarylamine NMR/3ab/1H/fid
- diarylamine NMR/3ab/1H/format.temp
- diarylamine NMR/3ab/1H/pdata/
- diarylamine NMR/3ab/1H/pdata/1/
- diarylamine NMR/3ab/1H/pdata/1/1i
- diarylamine NMR/3ab/1H/pdata/1/1r
- diarylamine NMR/3ab/1H/pdata/1/auditp.txt
- diarylamine NMR/3ab/1H/pdata/1/outd
- diarylamine NMR/3ab/1H/pdata/1/proc
- diarylamine NMR/3ab/1H/pdata/1/procs
- diarylamine NMR/3ab/1H/pdata/1/title
- diarylamine NMR/3ab/1H/pulseprogram
- diarylamine NMR/3ab/1H/scon2
- diarylamine NMR/3ab/1H/uxnmr.par
- diarylamine NMR/3ac/
- diarylamine NMR/3ac/13C/
- diarylamine NMR/3ac/13C/acqu
- diarylamine NMR/3ac/13C/acqus
- diarylamine NMR/3ac/13C/audita.txt
- diarylamine NMR/3ac/13C/cpdprg2
- diarylamine NMR/3ac/13C/fid
- diarylamine NMR/3ac/13C/format.temp
- diarylamine NMR/3ac/13C/pdata/
- diarylamine NMR/3ac/13C/pdata/1/
- diarylamine NMR/3ac/13C/pdata/1/1i
- diarylamine NMR/3ac/13C/pdata/1/1r
- diarylamine NMR/3ac/13C/pdata/1/auditp.txt
- diarylamine NMR/3ac/13C/pdata/1/outd
- diarylamine NMR/3ac/13C/pdata/1/proc
- diarylamine NMR/3ac/13C/pdata/1/procs
- diarylamine NMR/3ac/13C/pdata/1/title
- diarylamine NMR/3ac/13C/pulseprogram
- diarylamine NMR/3ac/13C/scon2
- diarylamine NMR/3ac/13C/uxnmr.par
- diarylamine NMR/3ac/1H/
- diarylamine NMR/3ac/1H/acqu
- diarylamine NMR/3ac/1H/acqus
- diarylamine NMR/3ac/1H/audita.txt
- diarylamine NMR/3ac/1H/fid
- diarylamine NMR/3ac/1H/format.temp
- diarylamine NMR/3ac/1H/pdata/
- diarylamine NMR/3ac/1H/pdata/1/
- diarylamine NMR/3ac/1H/pdata/1/1i
- diarylamine NMR/3ac/1H/pdata/1/1r
- diarylamine NMR/3ac/1H/pdata/1/auditp.txt
- diarylamine NMR/3ac/1H/pdata/1/outd
- diarylamine NMR/3ac/1H/pdata/1/proc
- diarylamine NMR/3ac/1H/pdata/1/procs
- diarylamine NMR/3ac/1H/pdata/1/title
- diarylamine NMR/3ac/1H/pulseprogram
- diarylamine NMR/3ac/1H/scon2
- diarylamine NMR/3ac/1H/uxnmr.par
- diarylamine NMR/3ad/
- diarylamine NMR/3ad/13C/
- diarylamine NMR/3ad/13C/acqu
- diarylamine NMR/3ad/13C/acqus
- diarylamine NMR/3ad/13C/audita.txt
- diarylamine NMR/3ad/13C/cpdprg2
- diarylamine NMR/3ad/13C/fid
- diarylamine NMR/3ad/13C/format.temp
- diarylamine NMR/3ad/13C/pdata/
- diarylamine NMR/3ad/13C/pdata/1/
- diarylamine NMR/3ad/13C/pdata/1/1i
- diarylamine NMR/3ad/13C/pdata/1/1r
- diarylamine NMR/3ad/13C/pdata/1/auditp.txt
- diarylamine NMR/3ad/13C/pdata/1/outd
- diarylamine NMR/3ad/13C/pdata/1/peaks
- diarylamine NMR/3ad/13C/pdata/1/proc
- diarylamine NMR/3ad/13C/pdata/1/procs
- diarylamine NMR/3ad/13C/pdata/1/title
- diarylamine NMR/3ad/13C/pulseprogram
- diarylamine NMR/3ad/13C/scon2
- diarylamine NMR/3ad/13C/uxnmr.par
- diarylamine NMR/3ad/1H/
- diarylamine NMR/3ad/1H/acqu
- diarylamine NMR/3ad/1H/acqus
- diarylamine NMR/3ad/1H/audita.txt
- diarylamine NMR/3ad/1H/fid
- diarylamine NMR/3ad/1H/format.temp
- diarylamine NMR/3ad/1H/pdata/
- diarylamine NMR/3ad/1H/pdata/1/
- diarylamine NMR/3ad/1H/pdata/1/1i
- diarylamine NMR/3ad/1H/pdata/1/1r
- diarylamine NMR/3ad/1H/pdata/1/auditp.txt
- diarylamine NMR/3ad/1H/pdata/1/outd
- diarylamine NMR/3ad/1H/pdata/1/proc
- diarylamine NMR/3ad/1H/pdata/1/procs
- diarylamine NMR/3ad/1H/pdata/1/title
- diarylamine NMR/3ad/1H/pulseprogram
- diarylamine NMR/3ad/1H/scon2
- diarylamine NMR/3ad/1H/uxnmr.par
- diarylamine NMR/3ae/
- diarylamine NMR/3ae/13C/
- diarylamine NMR/3ae/13C/acqu
- diarylamine NMR/3ae/13C/acqus
- diarylamine NMR/3ae/13C/audita.txt
- diarylamine NMR/3ae/13C/cpdprg2
- diarylamine NMR/3ae/13C/fid
- diarylamine NMR/3ae/13C/format.temp
- diarylamine NMR/3ae/13C/pdata/
- diarylamine NMR/3ae/13C/pdata/1/
- diarylamine NMR/3ae/13C/pdata/1/1i
- diarylamine NMR/3ae/13C/pdata/1/1r
- diarylamine NMR/3ae/13C/pdata/1/auditp.txt
- diarylamine NMR/3ae/13C/pdata/1/outd
- diarylamine NMR/3ae/13C/pdata/1/proc
- diarylamine NMR/3ae/13C/pdata/1/procs
- diarylamine NMR/3ae/13C/pdata/1/title
- diarylamine NMR/3ae/13C/pulseprogram
- diarylamine NMR/3ae/13C/scon2
- diarylamine NMR/3ae/13C/uxnmr.par
- diarylamine NMR/3ae/1H/
- diarylamine NMR/3ae/1H/acqu
- diarylamine NMR/3ae/1H/acqus
- diarylamine NMR/3ae/1H/audita.txt
- diarylamine NMR/3ae/1H/fid
- diarylamine NMR/3ae/1H/format.temp
- diarylamine NMR/3ae/1H/pdata/
- diarylamine NMR/3ae/1H/pdata/1/
- diarylamine NMR/3ae/1H/pdata/1/1i
- diarylamine NMR/3ae/1H/pdata/1/1r
- diarylamine NMR/3ae/1H/pdata/1/auditp.txt
- diarylamine NMR/3ae/1H/pdata/1/outd
- diarylamine NMR/3ae/1H/pdata/1/proc
- diarylamine NMR/3ae/1H/pdata/1/procs
- diarylamine NMR/3ae/1H/pdata/1/title
- diarylamine NMR/3ae/1H/pulseprogram
- diarylamine NMR/3ae/1H/scon2
- diarylamine NMR/3ae/1H/uxnmr.par
- diarylamine NMR/3af/
- diarylamine NMR/3af/13C/
- diarylamine NMR/3af/13C/acqu
- diarylamine NMR/3af/13C/acqus
- diarylamine NMR/3af/13C/audita.txt
- diarylamine NMR/3af/13C/cpdprg2
- diarylamine NMR/3af/13C/fid
- diarylamine NMR/3af/13C/format.temp
- diarylamine NMR/3af/13C/pdata/
- diarylamine NMR/3af/13C/pdata/1/
- diarylamine NMR/3af/13C/pdata/1/1i
- diarylamine NMR/3af/13C/pdata/1/1r
- diarylamine NMR/3af/13C/pdata/1/assocs
- diarylamine NMR/3af/13C/pdata/1/auditp.txt
- diarylamine NMR/3af/13C/pdata/1/outd
- diarylamine NMR/3af/13C/pdata/1/proc
- diarylamine NMR/3af/13C/pdata/1/procs
- diarylamine NMR/3af/13C/pdata/1/title
- diarylamine NMR/3af/13C/pulseprogram
- diarylamine NMR/3af/13C/scon2
- diarylamine NMR/3af/13C/uxnmr.par
- diarylamine NMR/3af/1H/
- diarylamine NMR/3af/1H/acqu
- diarylamine NMR/3af/1H/acqus
- diarylamine NMR/3af/1H/audita.txt
- diarylamine NMR/3af/1H/fid
- diarylamine NMR/3af/1H/format.temp
- diarylamine NMR/3af/1H/pdata/
- diarylamine NMR/3af/1H/pdata/1/
- diarylamine NMR/3af/1H/pdata/1/1i
- diarylamine NMR/3af/1H/pdata/1/1r
- diarylamine NMR/3af/1H/pdata/1/auditp.txt
- diarylamine NMR/3af/1H/pdata/1/outd
- diarylamine NMR/3af/1H/pdata/1/proc
- diarylamine NMR/3af/1H/pdata/1/procs
- diarylamine NMR/3af/1H/pdata/1/title
- diarylamine NMR/3af/1H/pulseprogram
- diarylamine NMR/3af/1H/scon2
- diarylamine NMR/3af/1H/uxnmr.par
- diarylamine NMR/3ah/
- diarylamine NMR/3ah/13C/
- diarylamine NMR/3ah/13C/acqu
- diarylamine NMR/3ah/13C/acqus
- diarylamine NMR/3ah/13C/audita.txt
- diarylamine NMR/3ah/13C/cpdprg2
- diarylamine NMR/3ah/13C/fid
- diarylamine NMR/3ah/13C/format.temp
- diarylamine NMR/3ah/13C/pdata/
- diarylamine NMR/3ah/13C/pdata/1/
- diarylamine NMR/3ah/13C/pdata/1/1i
- diarylamine NMR/3ah/13C/pdata/1/1r
- diarylamine NMR/3ah/13C/pdata/1/auditp.txt
- diarylamine NMR/3ah/13C/pdata/1/outd
- diarylamine NMR/3ah/13C/pdata/1/proc
- diarylamine NMR/3ah/13C/pdata/1/procs
- diarylamine NMR/3ah/13C/pdata/1/title
- diarylamine NMR/3ah/13C/pulseprogram
- diarylamine NMR/3ah/13C/scon2
- diarylamine NMR/3ah/13C/uxnmr.par
- diarylamine NMR/3ah/1H/
- diarylamine NMR/3ah/1H/acqu
- diarylamine NMR/3ah/1H/acqus
- diarylamine NMR/3ah/1H/audita.txt
- diarylamine NMR/3ah/1H/fid
- diarylamine NMR/3ah/1H/format.temp
- diarylamine NMR/3ah/1H/pdata/
- diarylamine NMR/3ah/1H/pdata/1/
[truncated: 852 more entries]
