# Supplementary material for: Synthesis of Diarylamines via Nitrosonium-Initiated C–N Bond Formation
Source: J Org Chem. 2024 Jul 1;89(14):10316–26. doi: 10.1021/acs.joc.4c01220 (PMC11267615; doi:10.1021/acs.joc.4c01220)
Supplement: Supplementary file 2 — jo4c01220_si_002.zip [file jo4c01220_si_002.zip › diarylamine NMR/2/13C/audita.txt]

##TITLE= Audit trail, TOPSPIN		Version 2.0
##JCAMPDX= 5.01
##ORIGIN= Bruker BioSpin GmbH
##OWNER= Hou Lab
$$ D:/data/hou lab/data/hou-33/nmr/diphenyl/18/audita.txt
##AUDIT TRAIL=  $$ (NUMBER, WHEN, WHO, WHERE, PROCESS, VERSION, WHAT)
(   1,<2022-02-24 18:33:59.546 +0800>,<Hou Lab>,<E61A97B9C18C406>,<go>,<TOPSPIN 2.0>,
      <created by zg
	started at 2022-02-24 18:22:53.828 +0800,
	POWCHK enabled, PULCHK disabled,
       configuration hash MD5:
       21 D8 94 E1 81 5F 79 41 EF 55 06 62 8A 9F 8B 31
       data hash MD5: 10712
       5C 32 EA BD F7 34 E4 08 A9 F2 AE A1 A4 3A 13 C9>)
##END=

$$ hash MD5
$$ 7E 4A 19 49 32 AE AA 93 6B 0B 9A 4F D7 45 E5 12
