# Supplementary material for: Synthesis of Diarylamines via Nitrosonium-Initiated C–N Bond Formation
Source: J Org Chem. 2024 Jul 1;89(14):10316–26. doi: 10.1021/acs.joc.4c01220 (PMC11267615; doi:10.1021/acs.joc.4c01220)
Supplement: Supplementary file 2 — jo4c01220_si_002.zip [file jo4c01220_si_002.zip › diarylamine NMR/2/13C/pdata/1/auditp.txt]

##TITLE= Audit trail, TOPSPIN		Version 2.0
##JCAMPDX= 5.01
##ORIGIN= Bruker BioSpin GmbH
##OWNER= Hou Lab
$$ D:/data/hou lab/data/hou-33/nmr/diphenyl/18/pdata/1/auditp.txt
##AUDIT TRAIL=  $$ (NUMBER, WHEN, WHO, WHERE, PROCESS, VERSION, WHAT)
(   1,<2022-02-24 18:33:59.546 +0800>,<Hou Lab>,<E61A97B9C18C406>,<go>,<TOPSPIN 2.0>,
      <created by zg
	started at 2022-02-24 18:22:53.828 +0800,
	POWCHK enabled, PULCHK disabled,
       configuration hash MD5:
       21 D8 94 E1 81 5F 79 41 EF 55 06 62 8A 9F 8B 31
       data hash MD5: 10712
       5C 32 EA BD F7 34 E4 08 A9 F2 AE A1 A4 3A 13 C9>)
(   2,<2022-02-24 18:34:04.750 +0800>,<Hou Lab>,<E61A97B9C18C406>,<proc1d>,<TOPSPIN 2.0>,
      <Start of raw data processing
       efp LB = 2 FT_mod = 6 PKNL = 1 PHC0 = -69.27739 PHC1 = -37.68389 SI = 16K 
       data hash MD5: 16K
       F2 11 BC 28 53 9F 13 94 80 DA 04 94 BF FB FE 5D>)
(   3,<2022-02-24 18:34:06.531 +0800>,<Hou Lab>,<E61A97B9C18C406>,<proc1d>,<TOPSPIN 2.0>,
      <apk 
       data hash MD5: 16K
       42 17 AA 21 B3 80 48 74 FA 62 20 73 A3 C3 90 D5>)
(   4,<2022-02-24 18:34:08.390 +0800>,<Hou Lab>,<E61A97B9C18C406>,<proc1d>,<TOPSPIN 2.0>,
      <abs n ABSG = 5 
       data hash MD5: 16K
       74 82 B5 02 16 48 59 D6 5C 02 EB CD B1 A0 97 25>)
##END=

$$ hash MD5
$$ E7 0F EA 1A CC AA 9C EB A5 1D CC C8 4F 0D AE 54
