# Supplementary material for: Synthesis of Diarylamines via Nitrosonium-Initiated C–N Bond Formation
Source: J Org Chem. 2024 Jul 1;89(14):10316–26. doi: 10.1021/acs.joc.4c01220 (PMC11267615; doi:10.1021/acs.joc.4c01220)
Supplement: Supplementary file 2 — jo4c01220_si_002.zip [file jo4c01220_si_002.zip › diarylamine NMR/2/1H/audita.txt]

##TITLE= Audit trail, TOPSPIN		Version 2.0
##JCAMPDX= 5.01
##ORIGIN= Bruker BioSpin GmbH
##OWNER= Hou Lab
$$ D:/data/hou lab/data/hou-33/nmr/anisole benzoic acid 2/3/audita.txt
##AUDIT TRAIL=  $$ (NUMBER, WHEN, WHO, WHERE, PROCESS, VERSION, WHAT)
(   1,<2022-02-11 15:12:00.531 +0800>,<Hou Lab>,<E61A97B9C18C406>,<go>,<TOPSPIN 2.0>,
      <created by zg
	started at 2022-02-11 15:09:59.500 +0800,
	POWCHK enabled, PULCHK disabled,
       configuration hash MD5:
       60 B6 10 D6 DA 5C 3A 9C 7E 78 E6 82 7D 28 37 38
       data hash MD5: 16K
       0B E5 51 90 35 EB 2B A0 2E E3 C9 81 5D A1 22 AA>)
##END=

$$ hash MD5
$$ 45 40 49 19 AA 49 23 D0 5D 14 77 BA 21 02 4D 85
