# Supplementary material for: Synthesis of Diarylamines via Nitrosonium-Initiated C–N Bond Formation
Source: J Org Chem. 2024 Jul 1;89(14):10316–26. doi: 10.1021/acs.joc.4c01220 (PMC11267615; doi:10.1021/acs.joc.4c01220)
Supplement: Supplementary file 2 — jo4c01220_si_002.zip [file jo4c01220_si_002.zip › diarylamine NMR/2/1H/pdata/1/auditp.txt]

##TITLE= Audit trail, TOPSPIN		Version 2.0
##JCAMPDX= 5.01
##ORIGIN= Bruker BioSpin GmbH
##OWNER= Hou Lab
$$ D:/data/hou lab/data/hou-33/nmr/anisole benzoic acid 2/3/pdata/1/auditp.txt
##AUDIT TRAIL=  $$ (NUMBER, WHEN, WHO, WHERE, PROCESS, VERSION, WHAT)
(   1,<2022-02-11 15:12:00.531 +0800>,<Hou Lab>,<E61A97B9C18C406>,<go>,<TOPSPIN 2.0>,
      <created by zg
	started at 2022-02-11 15:09:59.500 +0800,
	POWCHK enabled, PULCHK disabled,
       configuration hash MD5:
       60 B6 10 D6 DA 5C 3A 9C 7E 78 E6 82 7D 28 37 38
       data hash MD5: 16K
       0B E5 51 90 35 EB 2B A0 2E E3 C9 81 5D A1 22 AA>)
(   2,<2022-02-11 15:12:12.359 +0800>,<Hou Lab>,<E61A97B9C18C406>,<proc1d>,<TOPSPIN 2.0>,
      <Start of raw data processing
       efp LB = 0.1 FT_mod = 6 PKNL = 1 PHC0 = 136.5049 PHC1 = -17.38513 SI = 16K 
       data hash MD5: 16K
       0B A5 5D 2E B0 59 A3 A8 29 76 8D BA 13 12 50 B6>)
(   3,<2022-02-11 15:12:14.015 +0800>,<Hou Lab>,<E61A97B9C18C406>,<proc1d>,<TOPSPIN 2.0>,
      <apk 
       data hash MD5: 16K
       21 55 B4 7B ED 2F 0F 62 23 DF FC 82 E1 89 E2 A5>)
(   4,<2022-02-11 15:12:15.015 +0800>,<Hou Lab>,<E61A97B9C18C406>,<proc1d>,<TOPSPIN 2.0>,
      <abs n ABSG = 5 
       data hash MD5: 16K
       B8 F7 36 51 88 96 D2 87 E5 4C F8 3D 9A D7 D4 E4>)
##END=

$$ hash MD5
$$ AD C0 4A E9 B2 DB 66 E8 46 F7 CC 8E D6 13 5A FF
