# Supplementary material for: Synthesis of Diarylamines via Nitrosonium-Initiated C–N Bond Formation
Source: J Org Chem. 2024 Jul 1;89(14):10316–26. doi: 10.1021/acs.joc.4c01220 (PMC11267615; doi:10.1021/acs.joc.4c01220)
Supplement: Supplementary file 2 — jo4c01220_si_002.zip [file jo4c01220_si_002.zip › diarylamine NMR/2/1H/pdata/1/outd]

##TITLE= Parameter file, TOPSPIN		Version 2.0
##JCAMPDX= 5.0
##DATATYPE= Parameter Values
##NPOINTS= 1	$$ modification sequence number
##ORIGIN= Bruker BioSpin GmbH
##OWNER= Hou Lab
$$ 2022-02-11 15:06:41.593 +0800  Hou Lab@E61A97B9C18C406
$$ D:\data\hou lab/data/hou-33/nmr/anisole benzoic acid 2/3/pdata/1/outd
$$ process C:\Bruker\TOPSPIN\prog\mod\edparproc.exe
##$CURPLOT= <PDF Complete>
##$CURPRIN= <$PDF Complete>
##$DFORMAT= <normdp>
##$LAYOUT= <+/1D_H.xwp>
##$LFORMAT= <normlp>
##$PFORMAT= <normpl>
##$SURQMSG= 1
##END=
