# Supplementary material for: Synthesis of Diarylamines via Nitrosonium-Initiated C–N Bond Formation
Source: J Org Chem. 2024 Jul 1;89(14):10316–26. doi: 10.1021/acs.joc.4c01220 (PMC11267615; doi:10.1021/acs.joc.4c01220)
Supplement: Supplementary file 2 — jo4c01220_si_002.zip [file jo4c01220_si_002.zip › diarylamine NMR/3a/13C/pdata/1/auditp.txt]

##TITLE= Audit trail, TOPSPIN		Version 2.0
##JCAMPDX= 5.01
##ORIGIN= Bruker BioSpin GmbH
##OWNER= Hou Lab
$$ D:/data/hou lab/data/hou-33/nmr/N-biphenyl/5/pdata/1/auditp.txt
##AUDIT TRAIL=  $$ (NUMBER, WHEN, WHO, WHERE, PROCESS, VERSION, WHAT)
(   1,<2022-03-31 17:40:41.218 +0800>,<Hou Lab>,<E61A97B9C18C406>,<go>,<TOPSPIN 2.0>,
      <created by zg
	started at 2022-03-31 17:39:05.750 +0800,
	POWCHK enabled, PULCHK disabled,
       terminated by command 'halt'
       configuration hash MD5:
       67 D9 A2 B5 BA FB 71 4C 6E 16 34 DE 76 01 CC 31
       data hash MD5: 10712
       9A 20 60 F4 7C 58 C3 8F 1E 5A 61 5E 53 E6 BC 31>)
(   2,<2022-03-31 17:40:43.578 +0800>,<Hou Lab>,<E61A97B9C18C406>,<proc1d>,<TOPSPIN 2.0>,
      <Start of raw data processing
       efp LB = 2 FT_mod = 6 PKNL = 1 PHC0 = -81.12773 PHC1 = -33.64818 SI = 16K 
       data hash MD5: 16K
       BF EA D5 B1 1E 2E 21 75 F4 43 E2 F6 7A EB FE E0>)
(   3,<2022-03-31 17:40:45.046 +0800>,<Hou Lab>,<E61A97B9C18C406>,<proc1d>,<TOPSPIN 2.0>,
      <apk 
       data hash MD5: 16K
       07 C7 A5 E1 F4 DC 65 E4 F6 41 45 D8 C5 BC 9B 49>)
(   4,<2022-03-31 17:40:46.218 +0800>,<Hou Lab>,<E61A97B9C18C406>,<proc1d>,<TOPSPIN 2.0>,
      <abs n ABSG = 5 
       data hash MD5: 16K
       A0 53 67 C8 0A 9B 68 00 50 E0 A8 97 0C 38 4D 49>)
##END=

$$ hash MD5
$$ 71 F0 C7 75 BA E2 C1 83 FF 1B F8 EF 0A C4 30 34
