# Supplementary material for: Synthesis of Diarylamines via Nitrosonium-Initiated C–N Bond Formation
Source: J Org Chem. 2024 Jul 1;89(14):10316–26. doi: 10.1021/acs.joc.4c01220 (PMC11267615; doi:10.1021/acs.joc.4c01220)
Supplement: Supplementary file 2 — jo4c01220_si_002.zip [file jo4c01220_si_002.zip › diarylamine NMR/3a/13C/pdata/1/peak.txt]

DU=D:/data/hou lab, USER=hou-33, NAME=N-biphenyl, EXPNO=5, PROCNO=1
F1=155.722ppm, F2=136.273ppm, MI=0.98cm, MAXI=4.91cm, PC=1.000
     #     ADDRESS            FREQUENCY         INTENSITY
                           [Hz]        [PPM]
     1      5475.9    11639.958     154.2129         2.54

     2      6600.1    10414.629     137.9790         2.81

     3      7877.2     9022.688     119.5378        15.00

     4      8209.4     8660.684     114.7417        14.86

     5     10783.2     5855.472      77.5767         6.29

     6     10812.6     5823.435      77.1522         6.49

     7     10841.9     5791.469      76.7287         6.34

     8     12300.2     4202.032      55.6709         6.09
