# Supplementary material for: Synthesis of Diarylamines via Nitrosonium-Initiated C–N Bond Formation
Source: J Org Chem. 2024 Jul 1;89(14):10316–26. doi: 10.1021/acs.joc.4c01220 (PMC11267615; doi:10.1021/acs.joc.4c01220)
Supplement: Supplementary file 2 — jo4c01220_si_002.zip [file jo4c01220_si_002.zip › diarylamine NMR/3a/13C/pdata/1/peakrng]

P    #regions in PPM
# 2022-03-31 17:40:07 +0800  Hou Lab@E61A97B9C18C406
# low field   high field   mi   maxi
  155.72185286013374  136.2731032438173  0.976  4.915  # for region 1
  122.95565435400061  113.33017149304399  8.181  17.985  # for region 2
  78.8498459020829  75.68530359163141  5.246  9.430  # for region 3
  59.335168320965394  54.19278706648173  3.247  13.239  # for region 4
