# Supplementary material for: Synthesis of Diarylamines via Nitrosonium-Initiated C–N Bond Formation
Source: J Org Chem. 2024 Jul 1;89(14):10316–26. doi: 10.1021/acs.joc.4c01220 (PMC11267615; doi:10.1021/acs.joc.4c01220)
Supplement: Supplementary file 2 — jo4c01220_si_002.zip [file jo4c01220_si_002.zip › diarylamine NMR/3a/13C/pdata/1/title]

20220331 N-bianisole sep
