# Supplementary material for: Synthesis of Diarylamines via Nitrosonium-Initiated C–N Bond Formation
Source: J Org Chem. 2024 Jul 1;89(14):10316–26. doi: 10.1021/acs.joc.4c01220 (PMC11267615; doi:10.1021/acs.joc.4c01220)
Supplement: Supplementary file 2 — jo4c01220_si_002.zip [file jo4c01220_si_002.zip › diarylamine NMR/3a/1H/audita.txt]

##TITLE= Audit trail, TOPSPIN		Version 2.0
##JCAMPDX= 5.01
##ORIGIN= Bruker BioSpin GmbH
##OWNER= Hou Lab
$$ D:/data/hou lab/data/hou-33/nmr/N-biphenyl/4/audita.txt
##AUDIT TRAIL=  $$ (NUMBER, WHEN, WHO, WHERE, PROCESS, VERSION, WHAT)
(   1,<2022-03-31 17:36:42.453 +0800>,<Hou Lab>,<E61A97B9C18C406>,<go>,<TOPSPIN 2.0>,
      <created by zg
	started at 2022-03-31 17:35:39.234 +0800,
	POWCHK enabled, PULCHK disabled,
       configuration hash MD5:
       67 D9 A2 B5 BA FB 71 4C 6E 16 34 DE 76 01 CC 31
       data hash MD5: 16K
       C6 84 59 E5 73 D1 F8 97 50 66 06 99 99 91 A7 7D>)
##END=

$$ hash MD5
$$ FC 35 3B B9 1C 91 FA 87 2E 80 15 54 3D AF FE 30
