# Supplementary material for: Synthesis of Diarylamines via Nitrosonium-Initiated C–N Bond Formation
Source: J Org Chem. 2024 Jul 1;89(14):10316–26. doi: 10.1021/acs.joc.4c01220 (PMC11267615; doi:10.1021/acs.joc.4c01220)
Supplement: Supplementary file 2 — jo4c01220_si_002.zip [file jo4c01220_si_002.zip › diarylamine NMR/3a/1H/pdata/1/auditp.txt]

##TITLE= Audit trail, TOPSPIN		Version 2.0
##JCAMPDX= 5.01
##ORIGIN= Bruker BioSpin GmbH
##OWNER= Hou Lab
$$ D:/data/hou lab/data/hou-33/nmr/N-biphenyl/4/pdata/1/auditp.txt
##AUDIT TRAIL=  $$ (NUMBER, WHEN, WHO, WHERE, PROCESS, VERSION, WHAT)
(   1,<2022-03-31 17:36:42.453 +0800>,<Hou Lab>,<E61A97B9C18C406>,<go>,<TOPSPIN 2.0>,
      <created by zg
	started at 2022-03-31 17:35:39.234 +0800,
	POWCHK enabled, PULCHK disabled,
       configuration hash MD5:
       67 D9 A2 B5 BA FB 71 4C 6E 16 34 DE 76 01 CC 31
       data hash MD5: 16K
       C6 84 59 E5 73 D1 F8 97 50 66 06 99 99 91 A7 7D>)
(   2,<2022-03-31 17:36:46.562 +0800>,<Hou Lab>,<E61A97B9C18C406>,<proc1d>,<TOPSPIN 2.0>,
      <Start of raw data processing
       efp LB = 0.1 FT_mod = 6 PKNL = 1 PHC0 = 1.394997 PHC1 = -23.40032 SI = 16K 
       data hash MD5: 16K
       64 01 E9 AD 82 D9 41 C8 2F CD 99 27 88 C6 F0 E5>)
(   3,<2022-03-31 17:36:48.515 +0800>,<Hou Lab>,<E61A97B9C18C406>,<proc1d>,<TOPSPIN 2.0>,
      <apk 
       data hash MD5: 16K
       A3 29 EE 78 8F D5 84 C6 59 11 D7 26 D8 D1 A5 70>)
(   4,<2022-03-31 17:36:49.828 +0800>,<Hou Lab>,<E61A97B9C18C406>,<proc1d>,<TOPSPIN 2.0>,
      <abs n ABSG = 5 
       data hash MD5: 16K
       DB C5 72 4A D5 B5 1B 14 9C E6 54 91 1B 3D D8 E7>)
##END=

$$ hash MD5
$$ DA 39 14 27 AC E2 74 CF 0D E6 59 65 C2 E3 8F 1F
