# Supplementary material for: Synthesis of Diarylamines via Nitrosonium-Initiated C–N Bond Formation
Source: J Org Chem. 2024 Jul 1;89(14):10316–26. doi: 10.1021/acs.joc.4c01220 (PMC11267615; doi:10.1021/acs.joc.4c01220)
Supplement: Supplementary file 2 — jo4c01220_si_002.zip [file jo4c01220_si_002.zip › diarylamine NMR/3ab/13C/pdata/1/auditp.txt]

##TITLE= Audit trail, TOPSPIN		Version 2.0
##JCAMPDX= 5.01
##ORIGIN= Bruker BioSpin GmbH
##OWNER= Hou Lab
$$ D:/data/hou lab/data/hou-40/nmr/4-nitrosoanisole diarylamine/13/pdata/1/auditp.txt
##AUDIT TRAIL=  $$ (NUMBER, WHEN, WHO, WHERE, PROCESS, VERSION, WHAT)
(   1,<2023-11-09 18:13:22.453 +0800>,<Hou Lab>,<E61A97B9C18C406>,<go>,<TOPSPIN 2.0>,
      <created by zg
	started at 2023-11-09 18:04:44.984 +0800,
	POWCHK enabled, PULCHK disabled,
       terminated by command 'halt'
       configuration hash MD5:
       32 3F 41 5A 19 05 EA A7 91 74 3A A9 9B 07 46 58
       data hash MD5: 10712
       E4 46 8A 5C 58 06 1D 85 4E E8 8C A6 A7 D5 9C 29>)
(   2,<2023-11-09 18:13:24.328 +0800>,<Hou Lab>,<E61A97B9C18C406>,<proc1d>,<TOPSPIN 2.0>,
      <Start of raw data processing
       efp LB = 2 FT_mod = 6 PKNL = 1 PHC0 = -56.07378 PHC1 = -71.91217 SI = 16K 
       data hash MD5: 16K
       9E 54 68 AB 62 EB D8 7F 73 37 F4 72 71 31 53 9C>)
(   3,<2023-11-09 18:13:26.968 +0800>,<Hou Lab>,<E61A97B9C18C406>,<proc1d>,<TOPSPIN 2.0>,
      <apk 
       data hash MD5: 16K
       76 BC 9C E0 6E 70 BA 82 93 A4 F9 02 4B F6 43 6C>)
(   4,<2023-11-09 18:13:28.546 +0800>,<Hou Lab>,<E61A97B9C18C406>,<proc1d>,<TOPSPIN 2.0>,
      <abs n ABSG = 5 
       data hash MD5: 16K
       A6 28 1D A7 4D 1C 12 8C 87 46 47 1C 2B B0 90 D9>)
##END=

$$ hash MD5
$$ E4 76 4A BF BD E1 3B 75 9D 07 98 2C 90 FA EF 0D
