# Supplementary material for: Synthesis of Diarylamines via Nitrosonium-Initiated C–N Bond Formation
Source: J Org Chem. 2024 Jul 1;89(14):10316–26. doi: 10.1021/acs.joc.4c01220 (PMC11267615; doi:10.1021/acs.joc.4c01220)
Supplement: Supplementary file 2 — jo4c01220_si_002.zip [file jo4c01220_si_002.zip › diarylamine NMR/3ab/1H/audita.txt]

##TITLE= Audit trail, TOPSPIN		Version 2.0
##JCAMPDX= 5.01
##ORIGIN= Bruker BioSpin GmbH
##OWNER= Hou Lab
$$ D:/data/hou lab/data/hou-40/nmr/4-nitrosoanisole diarylamine/53/audita.txt
##AUDIT TRAIL=  $$ (NUMBER, WHEN, WHO, WHERE, PROCESS, VERSION, WHAT)
(   1,<2023-11-25 15:42:40.906 +0800>,<Hou Lab>,<E61A97B9C18C406>,<go>,<TOPSPIN 2.0>,
      <created by zg
	started at 2023-11-25 15:41:37.671 +0800,
	POWCHK enabled, PULCHK disabled,
       configuration hash MD5:
       32 3F 41 5A 19 05 EA A7 91 74 3A A9 9B 07 46 58
       data hash MD5: 16K
       28 69 10 1A CD 55 B2 FA 8A 91 0E 3E 74 AE E4 35>)
##END=

$$ hash MD5
$$ 67 B0 95 DE 79 03 7B 61 0A 43 B8 C0 1B 5E C3 DA
