# Supplementary material for: Synthesis of Diarylamines via Nitrosonium-Initiated C–N Bond Formation
Source: J Org Chem. 2024 Jul 1;89(14):10316–26. doi: 10.1021/acs.joc.4c01220 (PMC11267615; doi:10.1021/acs.joc.4c01220)
Supplement: Supplementary file 2 — jo4c01220_si_002.zip [file jo4c01220_si_002.zip › diarylamine NMR/3ab/1H/pdata/1/auditp.txt]

##TITLE= Audit trail, TOPSPIN		Version 2.0
##JCAMPDX= 5.01
##ORIGIN= Bruker BioSpin GmbH
##OWNER= Hou Lab
$$ D:/data/hou lab/data/hou-40/nmr/4-nitrosoanisole diarylamine/53/pdata/1/auditp.txt
##AUDIT TRAIL=  $$ (NUMBER, WHEN, WHO, WHERE, PROCESS, VERSION, WHAT)
(   1,<2023-11-25 15:42:40.906 +0800>,<Hou Lab>,<E61A97B9C18C406>,<go>,<TOPSPIN 2.0>,
      <created by zg
	started at 2023-11-25 15:41:37.671 +0800,
	POWCHK enabled, PULCHK disabled,
       configuration hash MD5:
       32 3F 41 5A 19 05 EA A7 91 74 3A A9 9B 07 46 58
       data hash MD5: 16K
       28 69 10 1A CD 55 B2 FA 8A 91 0E 3E 74 AE E4 35>)
(   2,<2023-11-25 15:42:53.906 +0800>,<Hou Lab>,<E61A97B9C18C406>,<proc1d>,<TOPSPIN 2.0>,
      <Start of raw data processing
       efp LB = 0.1 FT_mod = 6 PKNL = 1 PHC0 = 22.50905 PHC1 = -12.30955 SI = 16K 
       data hash MD5: 16K
       33 DF D8 4E F2 9C 6E 91 C9 B6 D9 AE 49 E9 7D 54>)
(   3,<2023-11-25 15:42:55.343 +0800>,<Hou Lab>,<E61A97B9C18C406>,<proc1d>,<TOPSPIN 2.0>,
      <apk 
       data hash MD5: 16K
       C5 0A DE 63 FF 94 77 19 3D 69 97 23 95 0B 63 5C>)
(   4,<2023-11-25 15:42:56.609 +0800>,<Hou Lab>,<E61A97B9C18C406>,<proc1d>,<TOPSPIN 2.0>,
      <abs n ABSG = 5 
       data hash MD5: 16K
       5D 3C 11 B4 BB 4D 67 E2 C4 AB 46 F9 B9 AD ED 0E>)
##END=

$$ hash MD5
$$ C8 CD 72 82 2A D7 BA B6 89 08 91 75 77 68 42 55
