# Supplementary material for: Synthesis of Diarylamines via Nitrosonium-Initiated C–N Bond Formation
Source: J Org Chem. 2024 Jul 1;89(14):10316–26. doi: 10.1021/acs.joc.4c01220 (PMC11267615; doi:10.1021/acs.joc.4c01220)
Supplement: Supplementary file 2 — jo4c01220_si_002.zip [file jo4c01220_si_002.zip › diarylamine NMR/3ac/1H/pdata/1/auditp.txt]

##TITLE= Audit trail, TOPSPIN		Version 2.0
##JCAMPDX= 5.01
##ORIGIN= Bruker BioSpin GmbH
##OWNER= Hou Lab
$$ D:/data/hou lab/data/hou-40/nmr/4-nitrosoanisole diarylamine/2/pdata/1/auditp.txt
##AUDIT TRAIL=  $$ (NUMBER, WHEN, WHO, WHERE, PROCESS, VERSION, WHAT)
(   1,<2023-11-08 14:56:46.343 +0800>,<Hou Lab>,<E61A97B9C18C406>,<go>,<TOPSPIN 2.0>,
      <created by zg
	started at 2023-11-08 14:55:45.031 +0800,
	POWCHK enabled, PULCHK disabled,
       configuration hash MD5:
       32 3F 41 5A 19 05 EA A7 91 74 3A A9 9B 07 46 58
       data hash MD5: 16K
       16 27 C3 58 A9 22 74 97 11 8A A1 E6 2C 12 8E DD>)
(   2,<2023-11-08 14:56:49.734 +0800>,<Hou Lab>,<E61A97B9C18C406>,<proc1d>,<TOPSPIN 2.0>,
      <Start of raw data processing
       efp LB = 0.1 FT_mod = 6 PKNL = 1 PHC0 = 0 PHC1 = 0 SI = 16K 
       data hash MD5: 16K
       C8 2C 10 FD AD F8 39 0A 43 E9 E3 35 1A FB E4 3B>)
(   3,<2023-11-08 14:56:51.203 +0800>,<Hou Lab>,<E61A97B9C18C406>,<proc1d>,<TOPSPIN 2.0>,
      <apk 
       data hash MD5: 16K
       B1 EB D1 51 63 DC 56 17 7E 0B DD 9C AB C3 94 D0>)
(   4,<2023-11-08 14:56:52.437 +0800>,<Hou Lab>,<E61A97B9C18C406>,<proc1d>,<TOPSPIN 2.0>,
      <abs n ABSG = 5 
       data hash MD5: 16K
       C7 A3 AD 0F A3 A8 40 C9 87 B5 D3 27 D1 01 9B 93>)
##END=

$$ hash MD5
$$ 0E F0 48 46 A1 F3 91 63 75 43 3C 18 B1 92 DE C2
