# Supplementary material for: Synthesis of Diarylamines via Nitrosonium-Initiated C–N Bond Formation
Source: J Org Chem. 2024 Jul 1;89(14):10316–26. doi: 10.1021/acs.joc.4c01220 (PMC11267615; doi:10.1021/acs.joc.4c01220)
Supplement: Supplementary file 2 — jo4c01220_si_002.zip [file jo4c01220_si_002.zip › diarylamine NMR/3ad/13C/pdata/1/auditp.txt]

##TITLE= Audit trail, TOPSPIN		Version 2.0
##JCAMPDX= 5.01
##ORIGIN= Bruker BioSpin GmbH
##OWNER= Hou Lab
$$ D:/data/hou lab/data/hou-40/nmr/4-nitrosoanisole diarylamine/128/pdata/1/auditp.txt
##AUDIT TRAIL=  $$ (NUMBER, WHEN, WHO, WHERE, PROCESS, VERSION, WHAT)
(   1,<2023-12-26 16:11:26.125 +0800>,<Hou Lab>,<E61A97B9C18C406>,<go>,<TOPSPIN 2.0>,
      <created by zg
	started at 2023-12-26 15:57:46.265 +0800,
	POWCHK enabled, PULCHK disabled,
       terminated by command 'halt'
       configuration hash MD5:
       F7 66 47 08 51 1C B3 9E 13 98 22 BC 39 46 0B D5
       double data hash MD5: 10712
       96 F2 E6 74 05 5B 75 82 C1 96 0C 6D 4C 4D AE F6>)
(   2,<2023-12-26 16:11:27.234 +0800>,<Hou Lab>,<E61A97B9C18C406>,<proc1d>,<TOPSPIN 2.0>,
      <Start of raw data processing
       efp LB = 2 FT_mod = 6 PKNL = 1 PHC0 = -59.90606 PHC1 = -59.20855 SI = 16K 
       data hash MD5: 16K
       7E 58 88 A5 27 E3 EE CC 63 DB 67 3B 06 DA 48 00>)
(   3,<2023-12-26 16:11:28.937 +0800>,<Hou Lab>,<E61A97B9C18C406>,<proc1d>,<TOPSPIN 2.0>,
      <apk 
       data hash MD5: 16K
       C0 1A E2 B2 41 54 86 3A F1 01 EA 2A 78 E2 09 68>)
(   4,<2023-12-26 16:11:30.390 +0800>,<Hou Lab>,<E61A97B9C18C406>,<proc1d>,<TOPSPIN 2.0>,
      <abs n ABSG = 5 
       data hash MD5: 16K
       7F 2C FB 1D 0C 31 7E 62 E2 12 9C 68 C1 95 69 D7>)
##END=

$$ hash MD5
$$ 06 F4 A9 21 AC 08 E6 61 56 4E 9B 73 DA F0 9E BB
