# Supplementary material for: Synthesis of Diarylamines via Nitrosonium-Initiated C–N Bond Formation
Source: J Org Chem. 2024 Jul 1;89(14):10316–26. doi: 10.1021/acs.joc.4c01220 (PMC11267615; doi:10.1021/acs.joc.4c01220)
Supplement: Supplementary file 2 — jo4c01220_si_002.zip [file jo4c01220_si_002.zip › diarylamine NMR/3ad/1H/audita.txt]

##TITLE= Audit trail, TOPSPIN		Version 2.0
##JCAMPDX= 5.01
##ORIGIN= Bruker BioSpin GmbH
##OWNER= Hou Lab
$$ D:/data/hou lab/data/hou-40/nmr/4-nitrosoanisole diarylamine/127/audita.txt
##AUDIT TRAIL=  $$ (NUMBER, WHEN, WHO, WHERE, PROCESS, VERSION, WHAT)
(   1,<2023-12-26 15:56:05.921 +0800>,<Hou Lab>,<E61A97B9C18C406>,<go>,<TOPSPIN 2.0>,
      <created by zg
	started at 2023-12-26 15:55:04.656 +0800,
	POWCHK enabled, PULCHK disabled,
       configuration hash MD5:
       F7 66 47 08 51 1C B3 9E 13 98 22 BC 39 46 0B D5
       data hash MD5: 16K
       24 BE 0E B1 40 60 C2 0E 34 E6 50 6B A9 7E F8 3B>)
##END=

$$ hash MD5
$$ 16 BC 6E 21 C5 33 F7 0D FB D4 70 52 E8 D0 0A B8
