# Supplementary material for: Synthesis of Diarylamines via Nitrosonium-Initiated C–N Bond Formation
Source: J Org Chem. 2024 Jul 1;89(14):10316–26. doi: 10.1021/acs.joc.4c01220 (PMC11267615; doi:10.1021/acs.joc.4c01220)
Supplement: Supplementary file 2 — jo4c01220_si_002.zip [file jo4c01220_si_002.zip › diarylamine NMR/3ae/13C/pdata/1/auditp.txt]

##TITLE= Audit trail, TOPSPIN		Version 2.0
##JCAMPDX= 5.01
##ORIGIN= Bruker BioSpin GmbH
##OWNER= Hou Lab
$$ D:/data/hou lab/data/hou-32/nmr/diarylamine 3/105/pdata/1/auditp.txt
##AUDIT TRAIL=  $$ (NUMBER, WHEN, WHO, WHERE, PROCESS, VERSION, WHAT)
(   1,<2023-12-27 15:41:19.875 +0800>,<Hou Lab>,<E61A97B9C18C406>,<go>,<TOPSPIN 2.0>,
      <created by zg
	started at 2023-12-27 15:34:33.171 +0800,
	POWCHK enabled, PULCHK disabled,
       terminated by command 'halt'
       configuration hash MD5:
       F7 66 47 08 51 1C B3 9E 13 98 22 BC 39 46 0B D5
       data hash MD5: 10712
       16 D3 94 73 BE CF 82 BE 8A BB 16 19 06 02 C7 52>)
(   2,<2023-12-27 15:41:19.953 +0800>,<Hou Lab>,<E61A97B9C18C406>,<proc1d>,<TOPSPIN 2.0>,
      <Start of raw data processing
       efp LB = 2 FT_mod = 6 PKNL = 1 PHC0 = -51.67746 PHC1 = -70.33016 SI = 16K 
       data hash MD5: 16K
       20 F1 FC 92 24 10 B9 A4 15 34 93 AF 36 F6 24 6C>)
(   3,<2023-12-27 15:41:21.718 +0800>,<Hou Lab>,<E61A97B9C18C406>,<proc1d>,<TOPSPIN 2.0>,
      <apk 
       data hash MD5: 16K
       24 35 4D 32 BB 2D 2A EA A8 4A A9 B6 4B D1 83 4B>)
(   4,<2023-12-27 15:41:22.937 +0800>,<Hou Lab>,<E61A97B9C18C406>,<proc1d>,<TOPSPIN 2.0>,
      <abs n ABSG = 5 
       data hash MD5: 16K
       E1 15 2B B2 B9 B9 77 A9 DE 4C CE 3A F1 18 BF B2>)
##END=

$$ hash MD5
$$ 71 73 21 C1 B7 39 97 BA ED 2D C5 1E 0C 5B A9 50
