# Supplementary material for: Synthesis of Diarylamines via Nitrosonium-Initiated C–N Bond Formation
Source: J Org Chem. 2024 Jul 1;89(14):10316–26. doi: 10.1021/acs.joc.4c01220 (PMC11267615; doi:10.1021/acs.joc.4c01220)
Supplement: Supplementary file 2 — jo4c01220_si_002.zip [file jo4c01220_si_002.zip › diarylamine NMR/3ae/1H/audita.txt]

##TITLE= Audit trail, TOPSPIN		Version 2.0
##JCAMPDX= 5.01
##ORIGIN= Bruker BioSpin GmbH
##OWNER= Hou Lab
$$ D:/data/hou lab/data/hou-32/nmr/diarylamine 3/104/audita.txt
##AUDIT TRAIL=  $$ (NUMBER, WHEN, WHO, WHERE, PROCESS, VERSION, WHAT)
(   1,<2023-12-27 15:32:56.046 +0800>,<Hou Lab>,<E61A97B9C18C406>,<go>,<TOPSPIN 2.0>,
      <created by zg
	started at 2023-12-27 15:31:54.781 +0800,
	POWCHK enabled, PULCHK disabled,
       configuration hash MD5:
       F7 66 47 08 51 1C B3 9E 13 98 22 BC 39 46 0B D5
       data hash MD5: 16K
       48 E3 04 E1 6C 1E 4B 47 68 48 28 7D D5 DC 72 C8>)
##END=

$$ hash MD5
$$ 8E 46 31 0C 65 57 0A 7C 28 5E 93 35 92 63 F3 47
