# Supplementary material for: Synthesis of Diarylamines via Nitrosonium-Initiated C–N Bond Formation
Source: J Org Chem. 2024 Jul 1;89(14):10316–26. doi: 10.1021/acs.joc.4c01220 (PMC11267615; doi:10.1021/acs.joc.4c01220)
Supplement: Supplementary file 2 — jo4c01220_si_002.zip [file jo4c01220_si_002.zip › diarylamine NMR/3af/13C/pdata/1/auditp.txt]

##TITLE= Audit trail, TOPSPIN		Version 2.0
##JCAMPDX= 5.01
##ORIGIN= Bruker BioSpin GmbH
##OWNER= Hou Lab
$$ D:/data/hou lab/data/hou-32/nmr/diarylamine 3/100/pdata/1/auditp.txt
##AUDIT TRAIL=  $$ (NUMBER, WHEN, WHO, WHERE, PROCESS, VERSION, WHAT)
(   1,<2023-12-25 17:53:08.453 +0800>,<Hou Lab>,<E61A97B9C18C406>,<go>,<TOPSPIN 2.0>,
      <acquisition in progress>)
(   2,<2023-12-25 18:01:58.281 +0800>,<Hou Lab>,<E61A97B9C18C406>,<proc1d>,<TOPSPIN 2.0>,
      <Start of raw data processing
       efp LB = 2 FT_mod = 6 PKNL = 1 PHC0 = -60.20361 PHC1 = -48.11611 SI = 16K 
       data hash MD5: 16K
       49 C1 9F 20 99 22 DC AF 48 34 40 A6 D9 CD 32 B2>)
(   3,<2023-12-25 18:01:59.296 +0800>,<Hou Lab>,<E61A97B9C18C406>,<proc1d>,<TOPSPIN 2.0>,
      <apk 
       data hash MD5: 16K
       21 3F F5 EB F4 58 A1 58 CB 4F E4 AC 80 BA 37 B9>)
(   4,<2023-12-25 18:02:00.234 +0800>,<Hou Lab>,<E61A97B9C18C406>,<proc1d>,<TOPSPIN 2.0>,
      <abs n ABSG = 5 
       data hash MD5: 16K
       28 8D 36 B9 40 8E 46 05 1F 1E 76 D8 06 C4 1B D7>)
##END=

$$ hash MD5
$$ 50 02 89 C7 28 CF 87 45 ED 53 FE E0 B8 56 FC D2
